# Supplementary material for: Homogentisic acid-derived pigment as a biocompatible label for optoacoustic imaging of macrophages
Source: Nat Commun. 2019 Nov 7;10:5056. doi: 10.1038/s41467-019-13041-4 (PMC6838096; doi:10.1038/s41467-019-13041-4)
Supplement: Supplementary file 4 — Source Data [file 41467_2019_13041_MOESM4_ESM.zip]

Archive with 2 entries (2 files):
- Source_Data.xlsx
- Weidenfeld__MSOT_individual_slices_unprocessed.pdf
