# Supplementary material for: Homogentisic acid-derived pigment as a biocompatible label for optoacoustic imaging of macrophages
Source: Nat Commun. 2019 Nov 7;10:5056. doi: 10.1038/s41467-019-13041-4 (PMC6838096; doi:10.1038/s41467-019-13041-4)
Supplement: Supplementary file 4 — Source Data [file 41467_2019_13041_MOESM4_ESM.zip › Source_Data.xlsx]

## Sheet: Fig2b_pixel-values
33.9886	11.3706	35.734	12.3055	9.69071	31.8245	21.8041	6.00277	12.8832	35.5167	4.49474	21.2456	40.2091	21.0505	23.5602	28.5747	37.8859	10.2228	36.7208	19.2089	7.13475	29.0577	35.3798	11.1403	18.7903	39.3959	10.0105	6.90699	21.6713	40.5519	1.13451	31.3823	33.9374	40.4353	22.4274	18.7953	28.0733	13.4699	42.835	25.1125	15.3504	28.3826	42.9246	25.7093	20.8899	52.2492	28.2195	58.4312	93.1419	98.0043
14.4398	15.7797	46.7054	31.7413	3.87103	25.8168	30.5668	18.2294	26.9426	23.2266	31.8749	25.8075	19.6031	27.8494	12.8345	45.4068	21.9664	4.94564	21.5037	42.1817	8.25294	10.6296	49.7111	9.51671	14.6424	24.7028	34.0658	18.1369	34.9115	25.2566	11.9272	22.5221	36.7004	55.3081	14.4687	34.5837	12.6338	15.6112	42.4992	26.9175	23.9555	10.3946	57.9663	12.4327	28.4302	36.5323	64.1422	73.5079	132.077	148.075
25.1923	11.8476	33.2218	22.3095	9.83126	12.0661	42.9295	13.6076	17.1623	32.4459	29.0355	9.99835	22.5346	37.2972	9.4703	45.4665	27.0111	32.4689	24.13	36.0673	29.9381	18.227	34.9946	9.36986	11.7717	19.5369	42.0791	10.7565	21.4684	32.9045	10.4191	10.3208	75.8922	131.991	10.0761	35.7511	21.5661	22.1883	18.7925	49.6719	31.1066	17.9699	46.3094	27.6302	17.3059	28.9631	76.1063	41.356	103.501	122.093
7.93996	28.7507	15.5453	14.7496	12.9334	40.4291	9.61078	14.9858	37.5099	24.513	24.8672	9.89454	40.3092	10.973	29.2825	29.2136	16.136	30.5427	37.1828	25.9459	4.91042	45.0536	13.5766	3.77927	18.3981	37.1521	17.5231	15.7027	29.7387	21.1091	26.4387	24.5261	67.1818	58.0729	42.8851	42.3759	32.7553	19.6411	49.6737	47.5138	26.3979	50.519	48.168	23.0321	12.2143	61.3712	36.8607	43.2608	80.1	95.2755
33.2269	26.7729	18.2199	42.9624	14.4521	33.0596	30.9938	40.3366	12.1997	6.50531	36.2031	22.1452	25.3184	26.79	40.3701	14.5985	26.0659	35.1868	23.5373	26.1891	15.7966	19.3878	5.64942	41.7823	9.62896	22.8343	33.6198	22.5055	20.8053	5.16004	40.9761	38.742	23.3755	28.7489	49.463	8.00305	27.9134	58.2131	66.7105	49.9932	73.7613	70.4803	29.5581	56.9592	37.0346	36.1558	46.0623	69.6489	72.7949	50.7345
17.497	23.7302	40.1811	34.4839	6.93045	39.9949	39.1673	7.15806	30.7561	22.2172	21.7217	32.0677	22.2606	10.569	9.73039	40.4411	10.6903	18.9258	30.3396	35.557	8.58654	24.7519	36.7185	26.3408	15.3172	11.9552	36.731	10.1376	36.5885	37.1638	37.4489	21.996	78.2501	71.4636	30.9177	55.539	48.4313	64.464	54.7228	91.94	48.1959	47.6121	59.4421	41.0749	32.505	37.6032	75.1612	43.7321	88.6801	121.179
35.1721	31.0082	20.0876	3.80301	34.264	23.1479	21.8631	35.3675	43.0491	4.94417	20.2682	24.9336	25.3876	16.5517	23.0591	24.5796	19.9305	45.2348	24.4928	21.9316	24.3566	46.3126	42.7791	17.2809	45.543	59.717	13.3308	29.3958	120.978	35.0844	27.3601	53.1914	108.544	57.9356	57.593	51.7341	34.6264	74.4979	108.171	110.159	38.0209	59.0487	47.4923	19.2886	44.9935	51.5215	53.3569	62.0663	120.817	105.741
5.52038	24.0379	33.4246	21.1731	35.1875	21.9134	22.6541	18.8727	41.9415	13.8652	6.05952	35.9085	15.6191	7.31781	10.019	44.3213	6.53329	25.7902	27.4329	25.3938	15.1974	60.0149	130.61	73.6055	81.503	77.8392	26.332	54.328	168.746	131.139	51.3606	60.2347	80.3255	34.8055	36.7463	83.5817	41.1942	50.5653	98.7002	116.043	32.2582	52.9507	41.1328	19.4783	47.8647	59.1765	64.4415	63.3108	160.198	139.088
32.8756	17.8564	18.7861	37.0807	35.1665	13.3652	20.1181	54.3915	24.856	11.0314	28.9016	31.0944	19.3242	20.2398	32.2015	1.89994	32.7426	10.5718	27.6702	21.405	36.2514	43.0105	103.621	57.39	84.5716	143.859	45.262	75.0027	151.243	134.226	61.6679	64.4052	20.3186	36.4857	61.6517	51.9457	51.9809	52.7689	69.1797	28.7324	57.7322	23.1028	32.1912	38.3333	52.1889	51.8305	46.3815	125.306	159.274	218.719
15.6758	8.53288	23.8574	36.111	7.12974	6.65688	33.4724	19.6995	28.9095	19.7133	52.3621	11.9627	25.0446	29.529	22.5557	30.3652	38.1574	25.7094	8.22955	42.8325	21.8131	23.2823	14.2185	47.2293	21.379	143.715	96.5297	26.2845	43.4881	55.1653	67.6738	3.32556	40.4265	43.2296	42.7947	30.0362	41.8083	49.765	23.9959	49.1984	40.0637	20.947	36.5796	46.6236	65.6747	103.657	93.9915	80.7242	105.714	127.13
8.79574	34.6358	24.9358	19.7378	24.5094	34.1367	14.0054	13.9416	21.6522	28.3695	30.4821	26.7518	40.2179	15.9914	32.7897	8.58202	27.094	33.6034	32.537	9.31039	17.5286	36.2015	15.1203	6.2719	22.2005	52.1865	17.3174	31.2095	36.6642	31.6156	17.9781	32.7211	35.2138	7.57579	51.3754	23.4221	34.385	14.0204	62.7698	105.565	57.217	46.3973	35.8587	26.9935	70.0607	140.447	51.1318	65.9534	77.9703	90.423
15.3299	20.2778	37.3261	13.1909	18.6772	35.0432	34.8239	13.5167	34.6932	19.6162	4.15497	35.6248	25.783	13.094	24.3005	50.0108	2.09478	20.7479	21.7422	18.306	13.1397	9.61874	34.4837	11.3405	21.839	80.823	98.3866	18.4207	63.3037	32.3877	27.9213	37.3496	39.2395	13.0008	15.33	49.812	5.2457	26.525	39.9346	140.337	87.9758	49.7141	50.6714	41.9112	54.5634	52.3078	65.1413	44.6407	83.7976	72.0546
34.7601	46.5371	16.3357	12.4197	30.4813	15.6267	39.8211	19.4294	33.8834	8.65068	27.4978	30.3887	14.0205	23.3487	34.3825	8.14897	18.4783	43.9082	4.64635	18.3912	30.8437	30.1987	13.5774	20.3955	40.5556	103.176	79.8619	61.2286	73.3512	1.95339	39.6598	17.4173	19.846	32.9302	32.7344	14.5687	3.37637	52.5825	20.6706	54.7981	78.6645	80.6769	35.5353	47.6922	72.0856	52.6279	66.7593	74.0558	86.2575	56.0213
7.03728	42.7139	17.9655	30.7086	27.1221	45.965	5.63105	17.5221	22.2263	26.3234	19.1781	24.2456	50.4554	12.2568	18.5087	19.7774	38.4123	26.3902	31.0664	24.9876	5.80023	35.729	27.233	18.7713	14.6835	54.9157	38.758	10.9589	40.2333	29.8787	23.4071	13.5036	39.7449	5.59111	38.0445	30.8424	28.8869	24.5017	49.3544	81.9821	58.8897	76.3703	67.784	67.6933	46.0054	99.5341	60.2458	72.3299	86.1055	61.1773
20.3487	26.6585	30.5491	35.981	14.6213	11.4189	36.5179	20.2325	22.2087	24.1712	41.8201	12.0395	25.1964	25.6779	21.4135	27.848	27.4961	29.5184	16.3112	37.5138	13.6855	11.9546	37.2461	32.8541	32.9633	57.1738	43.7873	16.0569	23.8252	25.9654	33.0395	14.8301	26.0538	35.471	25.8849	33.9199	31.0406	44.6807	13.8783	101.624	75.773	67.8997	86.2961	84.6425	68.6269	72.0671	93.0829	62.0324	75.6993	85.2577
12.8601	22.848	37.4176	17.6536	25.6149	39.0333	34.1118	26.5575	35.3762	20.8269	16.5041	34.3962	23.7321	20.7645	16.1557	39.0855	9.08455	14.8941	41.487	21.8197	4.43152	23.736	27.5521	45.9	66.8227	81.2488	63.497	33.3049	33.3614	30.7174	14.7684	27.3491	35.3969	26.0322	16.1903	47.4306	12.0792	27.8283	54.6447	90.7844	75.1869	77.2346	101.997	72.4896	96.3415	100.085	120.589	71.3737	85.7586	76.5301
1.35806	11.828	42.1059	13.1234	19.2532	39.4527	26.7776	28.4751	17.8166	14.4617	6.96874	43.3859	8.54804	24.9689	26.7256	32.806	8.30124	7.77677	48.6828	21.0883	10.8653	24.5312	58.8921	53.592	84.179	54.3219	52.8748	25.3825	35.0954	38.2265	4.24197	47.7539	13.8605	21.226	18.5583	53.1312	24.992	11.9522	80.5693	72.6395	78.9948	86.8226	131.171	83.2761	103.446	133.253	124.994	96.3935	78.4681	85.1909
20.8543	39.3301	26.8959	26.2329	27.8996	23.1498	21.7552	34.4708	22.1955	9.95101	33.1849	35.9541	20.8126	14.8597	40.4737	21.202	11.1675	26.6151	35.787	12.8209	18.6845	22.7002	37.686	37.2908	66.6532	65.3711	10.1382	50.3097	27.5966	18.6546	31.7862	37.4777	9.96145	15.5755	50.035	31.9267	20.9963	30.8324	65.5037	45.2801	69.0741	73.7425	99.927	98.0882	110.87	133.425	106.435	136.873	104.212	64.9093
41.2944	20.0803	17.0348	22.4208	46.2401	17.2595	17.5153	34.9077	15.1241	27.6757	26.8539	24.7824	11.7161	37.8853	11.0546	29.1285	19.7022	38.3659	6.74513	11.6544	34.2877	28.5198	17.3189	21.4077	53.5853	14.7788	42.5503	55.857	49.5037	30.4572	26.1516	18.596	5.41102	26.2219	39.5867	33.8446	30.4026	52.6806	24.5663	35.9452	82.0417	79.9415	84.9613	91.89	141.344	101.534	140.021	149.874	129.766	102.901
45.109	25.8803	17.1349	18.3949	46.0496	9.35612	16.4701	34.7266	30.7967	11.319	10.2822	29.3071	4.41352	33.4711	18.2517	31.7325	13.8418	37.2947	19.1737	20.2582	38.3811	25.6157	22.7551	12.9019	72.07	27.3977	21.3946	36.2815	47.6641	7.05274	26.4367	47.3746	15.6388	46.5347	53.1426	84.884	28.566	51.9138	37.5092	28.8743	63.9427	66.5756	69.3178	63.6147	124.667	128.913	132.431	169.785	160.001	112.484
41.6853	10.1589	26.3421	23.1279	39.5186	20.5464	26.47	37.5657	6.73544	24.1131	37.6253	10.4333	6.53368	43.8283	15.9228	9.91689	22.6531	39.2436	13.5603	9.94558	32.184	28.2029	17.3894	47.917	58.1141	5.87724	49.1055	25.8836	23.8849	19.2648	31.8038	27.1137	14.3625	49.2355	41.849	30.4932	25.35	53.9177	15.9842	28.489	51.8077	58.1973	58.3053	85.3857	117.399	108.205	163.154	132.415	129.943	106.605
25.8264	19.3388	37.9946	21.7101	24.4807	35.0621	42.8386	3.55445	11.3828	35.5301	35.4507	9.20464	12.5422	48.3601	10.5588	30.7229	29.3984	30.7651	19.381	27.2066	20.0832	34.1258	27.2118	60.5074	54.3079	21.0507	60.1891	23.5444	4.05375	15.8429	39.4693	6.64958	26.2286	35.3843	45.3923	35.504	27.8063	34.4404	8.23608	67.8815	28.7737	41.9192	40.4472	71.5637	82.8071	93.2329	134.281	104.631	102.264	99.6787
27.2475	34.2937	27.7413	17.1302	38.7718	8.31508	12.1398	24.0457	33.3055	12.7257	16.5334	38.7188	16.8889	20.9573	14.7319	30.2611	16.5379	33.0433	35.244	7.9054	23.8465	47.6088	57.6711	27.7455	46.4889	44.0116	40.3753	32.4347	57.6641	12.3304	19.6115	49.3868	4.61893	28.5381	31.5977	51.7645	20.8745	50.1079	34.0496	29.0386	42.4081	56.5045	41.0842	32.88	71.566	54.0854	72.6271	101.03	95.4205	79.3885
29.8754	30.2211	24.1951	19.788	35.1421	18.8835	42.3105	29.3893	31.045	44.7113	27.073	10.5069	7.94707	34.6	39.6703	18.6791	21.9288	32.4742	12.5122	29.1432	33.5939	78.4499	53.5759	71.83	79.9078	53.8839	60.1672	42.4957	45.4845	25.7733	39.2	23.9032	10.4221	41.6748	43.7822	31.2835	25.3233	45.4066	18.6489	38.5509	51.2219	59.6932	35.5431	59.5621	49.7145	41.8593	87.3637	89.6638	78.1647	57.3041
23.1515	25.2505	31.2792	26.029	23.9342	11.7805	40.6503	13.9096	15.8574	29.0818	41.9954	17.264	12.6735	48.8651	55.8465	12.1173	10.5764	39.2585	35.8682	42.0969	49.7171	101.489	79.2848	109.397	87.5205	54.165	58.4627	46.8743	36.2257	12.7517	56.9575	7.87459	20.4902	33.2385	19.9228	13.6975	25.5696	37.0285	12.0415	50.5065	47.3566	57.7102	24.6607	60.6058	37.6794	44.3058	128.009	132.283	76.3718	52.2119
24.5768	36.7189	18.8416	27.5148	23.8565	26.6584	38.76	23.9537	20.2991	13.3533	38.795	16.6988	22.5903	27.7405	59.866	13.5727	12.9972	54.4007	58.4176	46.37	25.8708	108.819	91.6722	103.895	82.8762	45.3493	30.0358	51.6719	62.0463	29.62	67.1948	19.2986	13.1903	42.1925	16.7278	21.6371	18.6979	48.2213	4.98388	30.6061	57.0894	49.522	38.0839	47.4967	40.4006	52.3328	106.436	114.07	76.0633	45.1318
4.49301	13.8185	39.9824	22.4706	25.2336	32.2565	31.8861	20.9907	17.7127	23.0179	11.2272	22.9103	25.4768	27.7019	11.6106	49.5991	61.4879	50.0806	38.6067	66.6377	41.0951	66.605	101.707	94.6192	66.8411	41.5978	55.9167	3.95909	41.8208	79.2569	72.9435	28.5649	28.9501	22.2605	15.452	38.7263	5.38067	14.0264	37.0026	28.7413	15.0952	17.6146	46.2009	36.4072	42.4738	41.099	86.064	28.7605	53.8701	49.7722
6.04656	26.9903	2.36782	15.6616	19.427	42.756	8.99686	5.0956	36.7942	21.708	5.37254	10.856	36.9691	6.70017	22.6753	44.4824	69.3343	6.23639	53.8912	33.7809	14.3009	45.9516	71.3596	64.5556	30.3655	63.8125	16.6652	30.6322	30.4254	65.3186	39.6468	38.2865	38.0573	12.3459	40.9655	19.1406	17.9931	28.0733	37.3583	14.5759	7.30727	32.5776	26.8354	15.4652	19.208	54.3343	18.1868	45.25	53.3449	40.1582
36.1507	4.85162	19.6311	40.6826	4.33889	22.472	25.4749	20.7157	24.4515	32.6928	34.3572	12.9043	44.464	34.3447	19.8445	6.00909	53.9947	28.7462	18.2612	42.5513	44.7041	15.5516	22.7562	66.4441	16.2741	37.3779	29.9655	39.8551	13.7002	37.8927	31.4244	6.92981	39.2222	15.0329	24.0452	22.6924	37.6788	12.8816	21.3821	36.6744	19.0748	23.8549	19.0407	33.1072	13.8846	39.4607	31.8504	26.8478	17.3747	52.7072
27.4043	30.8761	43.7802	8.7554	7.8463	33.9409	12.5044	13.8198	24.2991	39.4091	5.66457	18.9395	32.4827	19.842	12.8663	18.3061	42.0173	25.4968	50.153	38.7232	24.4702	21.7016	23.1485	22.5716	12.7107	42.7845	30.7948	28.5383	36.2902	38.842	5.83726	21.5378	33.5992	29.2585	26.1467	21.9782	19.7563	31.6409	29.949	21.8531	7.51859	36.3514	11.1846	20.6301	7.75877	59.3956	28.3032	24.7005	36.0957	59.1754
39.0962	27.1679	25.7746	15.9582	27.07	28.1047	18.4467	20.4934	37.0927	14.3117	20.7046	28.0567	33.1848	9.79498	27.1769	35.0834	19.9733	27.9397	27.2544	32.6058	15.475	33.6795	20.1731	15.5365	22.7737	44.678	14.972	6.49285	41.9995	11.2541	16.136	26.372	32.8641	11.7582	30.2129	18.6485	14.6081	33.4485	15.8756	31.1356	35.1625	37.5164	8.91075	13.1514	31.2297	34.0248	33.0492	13.496	36.4812	23.2992
13.7941	39.9712	13.8035	20.2807	25.405	27.338	15.2497	5.90186	48.025	7.48106	21.8951	31.3805	45.6399	7.71686	23.0152	48.2775	17.2387	21.1631	24.2342	31.4574	12.9152	37.0673	18.7672	16.5894	18.4519	58.1059	37.0983	18.3105	46.9258	11.4319	22.1318	28.5564	29.0431	13.2918	35.2154	37.1397	18.1035	35.4807	12.4772	21.7876	29.4012	37.4489	11.1649	5.98391	43.3699	29.1508	19.7681	18.5309	45.5124	16.2987
14.2763	8.21663	46.1572	27.1354	16.4167	28.3035	42.4486	8.61867	11.3962	31.5327	23.618	26.3442	22.1549	24.0576	26.0181	43.4112	21.3774	19.0748	29.8521	32.9062	13.0769	12.6812	39.6882	35.5877	35.6992	36.8908	59.3475	1.0004	24.6175	27.1605	17.8939	30.6737	27.5531	23.1661	15.3189	44.6966	23.8552	17.8959	36.0292	30.1024	8.20918	16.0377	40.7543	15.7221	31.3773	15.4904	48.8382	7.53254	28.5979	46.3412
21.3082	13.7629	49.2011	10.6455	25.9396	30.2961	24.9769	29.6948	26.7247	41.1254	13.7187	40.2785	10.5911	51.3093	5.0028	39.752	2.08231	3.47389	31.8717	28.7563	17.1438	10.9137	38.8057	12.3218	32.6262	37.6962	41.5582	10.3354	16.709	30.928	9.48598	44.7712	22.8637	10.8189	37.3567	34.1772	8.25071	2.55295	44.6282	13.3032	22.5402	28.655	20.3172	14.4993	23.4087	34.3703	6.60325	36.0514	25.3022	35.4195
10.4083	35.023	11.3168	19.7713	31.7232	43.0457	12.1531	16.2349	40.1184	20.3849	22.7887	27.9127	42.0902	25.778	16.6763	29.4113	33.9055	25.7063	31.6804	28.1954	9.14518	24.0627	13.8564	20.8782	28.092	46.3548	18.4505	17.0134	39.6773	16.6605	23.8153	33.5498	33.8978	5.97431	8.84663	26.5808	11.7723	39.54	25.5076	38.9549	32.3876	28.0405	18.7191	10.675	25.65	26.1146	4.68781	13.8647	53.0402	18.2858
44.2623	4.79827	5.20366	29.9311	12.6609	16.4722	23.4511	31.8549	6.01081	31.0999	25.4771	19.6706	21.9744	14.9104	31.7963	13.4272	39.1351	19.781	17.7639	10.4599	40.5175	9.87907	17.28	41.4002	38.9386	12.6134	19.2374	38.3313	14.449	24.8542	31.1139	21.8361	36.6505	21.9216	20.5687	20.2736	41.585	7.46936	8.11798	33.6712	37.6894	10.7531	27.3633	39.6408	16.7052	32.3205	13.4476	26.1936	15.9114	21.3489
39.0925	34.203	19.1068	16.239	39.683	13.9912	16.8772	25.0483	24.2415	15.0074	18.8199	45.4101	27.4913	27.0154	29.2342	53.8018	29.1461	34.0857	23.1394	15.3954	39.1893	38.9666	3.34476	5.13353	53.597	41.5722	42.9427	26.7318	27.853	14.3495	24.6311	32.3513	8.87432	42.8386	21.2722	28.6083	40.5305	33.2412	6.05956	20.5652	45.0698	8.57236	26.5112	27.637	40.2951	18.7072	21.496	45.3255	12.5502	26.342
11.0891	22.3729	24.9786	30.7097	1.73111	16.2926	32.4377	9.90594	35.6699	21.3033	23.1583	10.1061	46.7468	78.2844	83.1985	38.4056	35.5724	12.3224	9.64997	40.4299	40.165	24.1212	36.4365	51.7464	29.835	24.9099	44.5709	22.6613	37.1993	18.4935	28.0643	16.6497	30.2397	11.4136	6.83849	32.7806	38.9696	16.6791	32.0915	35.7868	13.6933	23.1803	24.5553	22.5388	19.1476	22.7269	34.991	23.6151	23.4184	26.009
27.2493	8.49093	13.9619	32.1235	20.5176	12.2026	21.8665	41.2535	23.3171	13.4728	35.9885	24.9796	4.12805	75.9702	91.5212	51.4441	38.3039	21.3282	29.2584	25.2205	48.1918	22.0449	13.7598	40.7726	46.6272	13.4504	19.3622	36.3926	13.9311	31.8439	21.2489	22.0586	24.0853	17.2119	15.5691	9.50074	43.8686	13.1004	13.4211	33.958	36.2393	6.64292	23.3899	30.9926	26.2967	37.6782	14.5923	30.3302	19.151	43.4699
13.0798	19.0947	14.93	44.4286	14.5599	6.00406	35.2721	38.034	15.5319	14.9412	42.0448	20.3329	12.617	38.6776	88.5485	13.958	20.7388	40.075	24.3106	22.8095	23.8974	29.251	22.8265	43.2783	19.955	7.29763	36.9853	28.9788	6.04608	14.4962	33.8695	13.3901	30.5929	32.7961	31.5532	34.1539	30.5575	18.9049	7.16128	33.4788	27.5045	23.3144	19.1844	42.0736	8.21781	9.92931	32.7251	10.3212	20.0333	12.4253
35.513	12.4012	25.3006	39.9448	12.7356	37.5025	13.0204	35.3015	27.702	40.3544	10.7455	3.98361	39.2759	20.6814	10.5611	4.43873	47.5217	9.81089	16.507	24.3046	26.7301	15.6039	31.0817	43.4666	17.9609	32.5326	15.4241	15.3457	31.7126	35.1633	10.3666	16.0808	42.1989	13.3247	16.8796	15.7435	33.792	24.4044	19.8088	26.7098	14.355	33.0718	37.0781	31.1163	12.2735	36.1281	17.8911	9.59879	23.1725	35.4856
30.1529	11.6577	11.1	35.5084	20.8499	13.6602	26.82	41.3868	13.3902	18.557	40.2173	13.2449	35.6943	20.5273	35.6293	11.7538	30.4764	25.0164	9.78797	34.0519	38.3818	13.2468	14.6688	45.8226	20.0582	23.6401	19.7292	47.8585	10.6602	15.4654	40.7584	22.1193	43.5742	25.3584	16.8611	34.8089	31.5141	23.1104	4.71499	34.787	20.8191	7.3973	15.5932	48.543	5.57561	26.5609	36.7962	23.8327	19.3862	15.2355
18.7867	36.6935	19.7072	25.8233	20.7232	27.9428	18.7393	7.42295	34.4358	18.1773	16.6268	19.1291	35.2641	12.1033	24.3634	38.1323	28.8784	26.5891	24.6987	40.6367	13.8303	48.3149	30.8994	27.845	21.263	27.4027	53.5373	52.1849	58.7381	4.71553	18.2765	24.1195	25.5062	16.4082	17.7763	33.4946	1.88601	41.8766	25.4607	16.607	20.282	37.1549	32.3299	3.5034	53.482	53.9313	35.1172	15.2326	38.5679	8.28113
28.2803	40.8909	12.9993	16.3338	19.164	76.3172	9.76221	33.5982	20.401	25.387	32.4467	30.0475	17.5555	16.9531	45.8845	6.7925	24.9788	21.9278	29.0463	20.8711	19.4439	45.4841	54.5383	63.6645	26.7215	41.0058	20.4554	52.7318	25.0771	8.77485	24.8027	21.3832	11.614	21.2913	48.0367	19.3516	24.2026	21.1837	17.1788	13.7267	31.523	35.1385	24.1698	26.6252	18.8907	20.0399	22.516	43.2528	30.5971	6.92442
15.7174	30.4456	30.1416	20.3713	39.5939	15.0791	29.8471	27.9256	37.0903	0.831982	17.8036	35.7468	14.4124	23.8534	24.6781	40.3021	9.22973	36.057	14.4144	8.46525	14.3045	34.3259	76.6115	52.5657	57.4041	13.7715	23.5535	25.0488	38.9035	23.308	19.1541	32.0535	32.2825	21.9825	17.8651	22.1931	31.1252	51.7231	31.9541	0.819742	39.7461	25.5303	15.2043	16.4928	40.3572	14.3404	26.6126	21.3156	38.9394	17.329
33.0894	32.0154	19.4127	26.1312	31.7366	17.9292	12.4175	30.4664	40.3142	7.10629	16.0816	45.5056	4.19518	27.1635	33.3177	45.0287	13.9107	13.7754	28.3947	16.9453	34.4899	48.4309	64.9541	13.3459	57.9836	13.6317	9.24045	38.9897	24.1501	15.0143	14.9158	36.7165	20.7541	24.1727	41.2455	26.8293	21.6755	17.9588	24.1388	3.21303	50.6872	16.9465	24.9639	44.3891	35.6861	13.9298	28.788	31.4233	14.6017	27.4107
25.0304	11.1816	9.70533	42.502	16.1022	28.3908	16.3325	26.8427	11.1012	37.2362	15.8194	25.759	33.0486	28.2295	19.896	14.2332	45.8654	4.32311	14.3497	11.2872	40.1742	30.2338	38.8215	31.5262	24.1378	24.4265	19.2558	28.1818	20.6188	33.9203	26.0555	18.3602	40.8951	28.9438	7.73281	6.8753	37.8082	10.914	17.491	27.2857	6.24845	15.1039	26.8073	15.7227	9.99811	44.4752	29.5096	25.2025	22.7911	35.5817
17.5425	10.4062	25.7511	36.1835	2.31152	12.9974	37.6301	20.7872	3.55334	35.8716	29.2973	18.3974	14.5701	15.8218	20.887	28.644	31.0191	19.2688	9.6738	44.2134	27.556	25.9356	31.8792	39.4949	11.6489	6.77858	26.9904	8.67496	25.7158	23.9066	22.8536	7.8214	35.5342	15.2843	17.9763	31.6943	25.2996	5.84029	15.3235	34.9702	18.5948	19.8607	33.5271	36.8288	21.7702	24.498	35.206	6.24434	27.6291	26.2863
19.0036	41.4197	23.756	1.99383	30.3617	52.9341	3.76275	24.8847	34.662	14.1806	19.9617	23.8586	30.0312	39.5432	43.8161	16.5156	12.8152	27.3453	38.7772	53.604	9.1092	54.5915	31.55	24.1629	20.3807	37.4581	9.17955	29.1085	26.6122	23.8302	33.0151	18.9073	37.819	15.911	33.6473	14.4133	7.53697	31.6169	33.7016	7.28874	8.33231	48.0659	17.2036	31.7439	29.786	24.1283	28.8455	25.5384	27.2032	19.1012
19.4323	20.4711	21.4057	42.1554	7.01684	13.0821	39.1752	9.50414	11.9731	24.7259	36.4179	17.3517	24.4939	33.6741	19.6073	31.2357	17.1932	20.9092	4.7161	32.7491	30.3446	27.0263	18.3998	32.8643	5.26626	11.566	45.079	8.81394	22.8541	41.484	45.5687	10.5733	27.9275	27.599	12.9424	35.9213	29.0958	15.0191	28.0339	39.5927	18.3414	14.3778	28.4271	15.0312	6.81352	13.7101	42.571	6.38236	26.1386	41.4296
22.6277	18.7332	32.3219	29.491	23.6145	39.3288	17.2454	27.4714	16.7907	25.6085	20.251	32.0428	7.28446	12.9476	39.1086	24.4891	25.0196	23.4925	33.3843	9.98528	24.2709	42.8773	31.7324	21.7891	21.0238	26.8402	13.2818	27.8148	16.5099	3.01798	28.0654	45.0053	13.1077	4.76157	44.8377	16.5941	21.277	21.2094	35.7843	9.94279	29.3027	16.5781	20.1932	41.3427	18.2408	20.9015	43.6834	45.2006	12.6922	19.7819
24.0371	20.3426	16.0849	42.5721	6.50008	12.233	12.1241	58.2126	2.00421	25.8591	35.327	18.1217	23.7409	18.957	23.3541	20.8731	42.8152	18.2447	5.64135	29.7215	30.3772	22.469	22.0155	45.5775	5.1346	12.3455	31.7297	24.7697	18.99	12.4673	43.9716	3.26261	33.2258	15.0249	22.4757	28.9448	35.8125	7.56837	6.10361	41.7941	28.785	25.4427	27.0432	40.7389	12.0549	13.3811	31.7784	12.7094	23.9845	20.6556
4.96971	41.7712	23.1384	2.76637	12.4328	47.3032	13.346	24.3946	25.982	24.7162	13.7052	45.4487	27.7511	7.6834	46.192	16.6727	33.6386	17.3194	45.0262	15.8211	5.69438	28.031	27.1952	21.6479	23.4965	47.118	3.89588	43.2533	15.9659	17.854	20.8266	35.6221	13.4383	3.34371	50.1597	20.1635	12.8738	27.5291	45.6881	1.21475	23.4823	30.3148	13.2763	26.6471	31.9138	26.4344	15.5401	38.8812	12.3672	14.7648
34.2635	13.2883	34.4823	15.9344	42.3394	19.4399	48.2289	80.0668	134.141	53.4506	9.72051	37.0303	10.9102	10.4644	33.12	37.8051	46.6526	55.7189	45.3378	23.8099	24.8201	18.5035	33.1494	20.4751	39.4511	17.6254	10.3131	36.9994	32.858	21.535	22.459	48.6985	15.653	18.4854	24.1608	31.2355	22.5157	24.5993	24.3597	7.97785	35.9331	18.8241	33.8249	30.0387	20.1164	22.5815	14.1632	41.3055	19.5628	35.2272
16.8206	41.2643	2.5874	26.8903	23.026	78.6683	88.3075	134.562	127.15	52.7097	22.5537	15.9106	28.2669	25.3511	42.3479	8.99855	56.4049	67.9857	37.6571	17.722	18.996	47.3423	0.923494	30.7712	10.8266	30.971	19.9064	21.1213	27.4439	7.71564	38.1622	32.4493	24.9204	25.4709	47.0188	23.1735	12.5467	39.7855	26.4147	31.5936	22.0441	35.1333	20.4742	27.9165	33.3721	16.1877	30.3096	24.7739	28.1565	22.4635
36.1117	4.64634	21.2073	14.9644	45.3606	49.4276	100.791	83.8899	32.9575	28.0365	19.3533	7.57049	20.9185	41.7877	12.8048	18.04	30.6841	67.1273	36.9982	41.5399	53.0834	14.313	32.8592	19.4732	33.9115	20.561	31.7929	34.9744	5.85503	38.9801	24.776	17.208	18.5822	48.7551	3.05826	14.8281	43.3708	15.6322	26.0089	11.9869	34.153	11.0937	40.8784	23.3204	22.536	38.0871	30.9948	17.6638	7.8444	37.611
23.6981	14.3933	35.0919	33.7955	42.7478	9.79887	49.6555	39.043	17.9598	23.1294	35.8567	7.42983	13.0881	32.7547	29.5007	37.2899	21.9899	67.3277	56.9254	88.7374	76.3902	42.9716	34.3191	31.0509	24.2179	18.8551	46.2538	15.6584	17.8104	33.5704	32.1174	8.12412	23.7781	26.2799	11.1674	35.8151	26.8417	36.8226	28.569	40.1778	17.5822	7.30901	32.0626	19.887	19.0085	21.5994	41.6059	8.873	28.7059	28.25
24.4262	20.1016	46.4248	3.6519	15.0634	36.0034	18.8761	19.6987	16.5377	43.7816	7.94094	42.9291	8.51991	8.01959	18.6234	44.4449	30.1708	36.6938	79.0443	117.403	81.0122	43.3147	55.0626	15.6513	20.1338	34.668	19.727	19.3214	27.4126	37.2995	3.47039	38.5164	16.0959	13.7703	39.2275	27.178	21.4032	23.6531	51.5781	12.0432	24.874	29.5326	25.9758	18.9782	29.2258	27.1596	11.7702	31.757	16.2622	25.383
28.0508	42.0689	12.0225	14.063	29.0998	28.4837	5.94586	8.80215	54.1402	17.7987	35.1844	19.8688	22.8055	23.7098	24.2751	37.1133	32.7071	42.4047	78.8415	113.486	58.4706	74.8848	35.1349	14.5708	33.623	33.8022	6.16358	17.2498	43.35	8.81066	33.0407	32.0653	27.6314	21.2939	30.0839	25.1246	13.534	48.7779	17.7507	22.542	16.2692	37.5135	7.83866	12.4965	36.5067	24.1656	25.1007	21.7069	30.0158	22.9892
4.39875	5.74465	25.6648	47.7649	6.84221	17.7643	22.7628	26.2198	36.2863	25.4074	25.1076	13.2237	38.589	23.1227	13.635	34.935	44.7392	29.9108	58.5914	99.8107	73.3814	31.5339	23.6102	35.5977	19.1081	31.1894	23.6589	15.1099	44.0531	33.881	40.563	20.8183	48.976	24.3614	15.9033	35.3587	49.0322	11.3627	6.66621	48.6139	13.5374	28.0892	26.9791	42.4604	17.9498	23.1629	20.974	12.0836	43.2936	25.9695
37.0061	8.58585	19.5216	25.9792	28.9404	6.80697	29.7684	32.9312	10.9248	26.022	21.1077	25.6715	12.7035	34.0737	7.86554	24.8075	34.9957	44.7269	41.1553	27.0918	47.1236	27.5738	18.0619	22.856	29.8783	17.4912	43.3653	22.668	25.2267	43.9534	25.0135	33.2765	9.54271	46.1791	18.5132	20.4305	30.2645	42.2299	27.3831	24.4373	26.6001	14.7901	32.04	25.2052	18.9859	31.3312	34.3788	12.0323	11.1449	42.2295
33.5447	19.7509	28.2782	25.9288	6.34304	21.8223	34.9206	26.117	19.2701	49.8405	26.5139	14.3597	37.587	33.1664	8.37875	11.914	42.4508	29.1813	21.8879	21.1301	49.2689	20.0493	31.0193	19.7816	26.9815	24.3456	28.4448	25.1272	11.4038	48.6992	12.4066	10.7469	29.1567	44.4285	16.5388	24.1635	43.6919	22.9578	26.2287	27.0984	42.8264	25.36	29.865	25.3115	8.59094	39.9596	22.146	22.2107	15.7647	54.9816
24.5608	21.3304	8.1537	27.3716	27.7474	7.22587	1.91482	48.7553	7.321	16.6116	21.306	37.7116	1.17556	25.9006	31.3056	26.7838	20.7116	35.4631	27.1955	17.3491	44.4615	12.5047	21.5588	22.2797	36.0102	13.6524	14.9567	51.4321	35.3962	27.8769	28.9939	45.0427	10.6431	28.7965	34.8684	24.5924	39.0341	38.5184	25.648	11.8563	43.6484	9.70911	11.5226	38.9255	21.9625	20.6981	22.6347	37.6266	9.225	34.7569
20.7034	23.2336	15.0585	21.2383	49.0097	14.5056	14.2245	46.4308	36.5617	9.83242	20.5358	28.626	25.913	22.953	13.0465	45.7949	9.51684	43.3531	29.3555	15.9555	25.614	28.4797	19.9436	5.83795	57.8202	17.0087	16.4773	26.1411	30.2702	20.5453	34.7679	48.4627	14.638	40.6177	30.7655	34.7644	21.527	51.9063	21.9315	8.732	49.0208	16.4908	20.9681	26.1699	41.357	8.10951	23.1185	36.3144	17.6828	12.1609
23.7797	20.9542	44.6593	11.8823	39.4527	20.3995	18.9149	21.3081	29.1533	10.2101	20.3198	36.8697	23.779	16.5881	20.482	39.9056	2.8796	29.52	36.0941	33.5816	22.1972	14.6855	41.0426	18.6403	37.5184	20.5974	8.74544	9.45861	44.5423	19.3539	4.50241	50.7295	41.3912	36.6093	10.0738	39.3355	15.9717	31.6871	38.327	39.7298	22.7037	34.5246	32.962	14.1956	33.8663	26.9384	10.4692	24.4842	46.5892	20.6533
23.9395	22.1619	39.9443	3.71226	35.5316	34.6827	28.7373	11.7948	39.3709	18.3343	38.7234	32.4594	43.4941	16.2617	22.3852	48.6562	16.695	35.3265	28.7371	12.6886	14.667	33.9835	16.7284	17.9676	45.8295	27.2923	21.9881	12.7852	43.5492	10.9084	26.9755	35.3024	35.3905	12.6533	22.648	41.8611	12.481	55.1721	16.4901	24.291	25.1799	40.9959	32.9631	3.5313	41.9031	9.10263	19.3952	25.0102	43.715	10.1367
32.3081	26.8348	28.8159	13.9174	20.9885	33.3375	60.0779	30.369	21.6375	49.0736	36.2283	36.3365	27.6039	37.9583	11.7762	24.5364	27.8384	16.1384	23.1794	44.5402	38.9619	21.8944	54.5128	20.8256	22.9701	24.466	35.9963	17.5544	16.8818	63.3583	15.0205	24.5003	29.9593	29.4836	10.3066	32.7778	28.1284	23.8626	40.9086	39.9444	21.3571	18.723	57.2766	7.55437	27.7539	38.9609	33.3223	34.4164	27.6192	37.6882
17.9769	11.8606	32.4044	24.8885	22.0634	51.6012	112.347	60.0871	44.8452	34.7979	59.6522	25.6728	48.9487	40.7728	12.3202	35.9416	30.6317	33.0925	21.4422	97.8437	42.2798	19.3372	41.9916	42.0205	15.4483	24.1173	44.3814	14.3727	37.9149	31.1221	37.31	32.6131	41.4109	30.4849	12.4232	45.0698	28.6163	19.1964	31.4082	46.2279	10.9166	16.0288	49.1443	28.0656	28.3604	18.9562	31.7869	6.33515	45.0637	12.7064
5.8065	30.3396	17.6105	29.2203	18.1955	56.1613	75.6558	48.2245	44.177	53.7139	27.4828	78.6505	117.331	77.7978	27.9681	35.4048	43.4009	8.14822	52.4133	78.2712	56.3308	36.8688	43.7334	33.5718	4.33463	55.9402	21.8427	25.8987	35.0603	36.8769	15.1748	33.8223	35.2355	31.25	36.5441	28.5328	38.7903	8.29672	47.7284	27.4076	24.6135	41.8208	39.892	30.3428	18.4245	52.1385	19.8827	31.1938	26.9083	28.4113
45.8875	15.1204	17.0825	42.1486	32.781	6.75351	10.9187	29.107	60.1137	24.3457	52.1892	147.903	146.325	125.564	29.4359	31.251	26.9011	39.5005	30.3578	21.4332	48.9215	35.9417	32.9918	19.1279	61.3439	27.2916	41.9559	41.3605	37.5973	29.1883	27.2114	40.0891	12.6929	37.8871	23.0517	17.3182	44.897	42.4918	23.5646	10.5771	48.7762	8.56856	23.0171	36.7626	35.0692	16.0058	23.9911	40.3286	5.7353	41.3155
18.8349	33.2162	22.7113	10.2154	34.6183	14.1721	22.6593	22.1654	42.382	62.1326	57.2604	82.6516	122.274	64.6146	25.0232	50.0312	26.4345	32.3407	25.6825	36.2227	3.38282	41.461	39.2162	41.7095	54.1931	102.399	86.0374	13.1707	48.05	27.1486	20.7181	26.8209	51.844	2.03019	21.2324	54.2433	19.6085	36.2069	36.1905	33.5941	17.1433	46.8494	27.9345	19.8097	43.6256	21.7961	38.8286	16.7433	29.4317	13.5611
35.4348	4.13859	30.9835	13.4328	21.7057	21.5328	42.2139	21.0957	29.3577	33.8214	45.5959	37.0441	37.6141	51.5663	23.2314	34.7005	29.0355	51.6676	14.2168	40.8196	52.1641	60.7271	42.0148	54.542	70.5535	110.206	168.261	67.1255	30.3762	34.6058	35.6408	7.58981	34.4452	47.702	16.0923	37.7767	30.4261	40.9701	13.2698	45.4389	25.8063	21.1675	40.3581	37.9246	22.1884	10.311	48.0667	14.0281	22.9212	40.1999
15.7569	23.3257	31.711	41.6968	22.0631	13.3012	9.48911	19.8055	32.3054	38.1004	30.7783	15.7423	48.5384	13.097	30.8787	30.4135	76.7383	1.13828	30.185	73.3043	75.0282	84.9972	41.522	63.2234	32.6036	102.693	94.5873	50.5695	45.2742	52.2452	30.164	18.6184	55.4504	16.7706	21.6822	41.2272	37.7951	22.2447	35.5552	40.0533	10.6377	44.1122	25.3137	24.4605	22.0152	42.9494	12.5066	25.5257	41.901	35.7914
13.5614	43.0005	5.67581	22.7048	31.0561	21.2724	29.757	6.83576	41.1321	33.609	20.7837	12.4936	52.0244	28.7259	21.5325	35.8738	40.1818	20.2723	52.8985	95.0793	54.3663	96.5247	81.0234	84.3059	28.1573	78.3053	71.6653	33.0408	69.4813	51.9361	35.7722	26.494	64.3589	21.9246	55.7826	49.1637	24.8008	36.2144	28.5353	34.4488	3.02164	60.6777	31.9536	21.144	34.9149	28.5571	25.787	12.3243	59.0135	32.7623
23.3242	24.0643	30.7067	14.8576	38.6439	5.06253	27.6089	25.3732	23.1162	5.59878	7.49561	50.0305	22.6464	18.8098	21.2928	52.4382	5.54516	35.29	37.1878	32.6515	47.748	111.664	179.238	89.3833	111.666	67.0749	57.3426	55.3783	72.5059	31.1793	40.1928	59.2857	46.8871	101.599	168.08	126.363	25.794	36.3937	39.5456	7.31189	51.0573	36.9186	21.9021	17.9665	40.627	10.7409	19.7728	43.9021	3.03712	27.767
14.9599	25.9442	34.9985	31.3315	25.761	24.6283	20.9261	10.6481	46.9295	11.7759	15.4789	12.4514	49.5366	26.4306	21.7204	40.6718	52.921	20.2083	20.214	65.8826	53.7582	102.164	172.846	126.222	57.6504	96.8121	65.7388	53.3026	57.8209	56.2586	50.492	54.1167	135.068	211.005	299.746	201.227	55.1974	29.3643	32.9256	37.0737	17.2105	54.4949	35.7487	27.0317	17.5705	44.7097	22.9608	15.7497	47.1203	36.9702
14.5533	47.2563	9.3741	22.4459	34.4757	27.9498	13.1839	21.4942	37.5041	21.9154	13.617	28.5896	41.9217	11.8389	32.1985	56.8347	47.8091	47.184	47.5722	53.997	29.6706	86.0903	90.3904	85.2156	63.8292	91.6031	61.9092	15.2275	76.9223	65.2357	54.0802	97.2971	177.486	178.867	245.647	158.791	45.9623	34.7939	53.9213	54.9639	23.2461	55.966	21.5486	23.5946	47.3866	35.1174	13.9353	16.0217	33.4525	2.93099
37.1675	10.181	24.4817	22.5802	43.735	16.9302	34.7341	16.6645	3.0515	21.7536	29.3744	16.3131	1.08768	29.034	31.5621	32.4221	27.774	75.8821	19.8376	35.3592	47.3805	69.679	53.9379	71.747	69.453	29.0026	61.3917	60.9378	123.537	133.307	93.3421	77.9426	108.527	128.155	163.137	107.336	69.6132	95.3587	42.2085	74.0399	67.6423	29.8984	42.1741	52.1573	33.5865	6.10943	52.5532	20.9531	23.9657	36.3971
10.1566	30.6832	45.5074	17.1331	8.98541	15.6411	28.9209	22.4573	39.0668	12.572	8.35249	28.7952	47.3713	16.7328	24.4686	55.0926	36.2815	32.2302	29.3719	53.8064	35.8972	61.6135	116.407	94.7122	36.0428	56.048	37.4817	69.9688	196.525	284.111	211.564	74.7815	78.8834	66.1056	165.325	102.692	65.0393	65.2234	90.7084	129.971	92.1035	94.8391	49.8553	44.2311	25.0369	42.5987	26.6264	14.7013	50.1225	20.2057
8.51894	32.9813	29.1825	20.9363	31.2889	18.6858	13.2031	41.3842	19.9544	19.7767	36.451	31.0928	31.7874	12.6624	30.8166	34.9162	31.5381	22.3863	52.7007	7.59859	35.9594	75.1407	199.914	136.069	76.6411	58.3958	13.6265	64.0772	149.94	224.873	155.912	98.14	37.8523	27.7614	113.337	97.0786	57.5303	87.1616	151.549	148.214	172.35	128.367	72.5388	58.8885	51.1856	55.1338	18.1781	53.593	14.2126	16.0651
24.7857	6.15778	41.6986	20.3468	19.9977	17.8061	38.506	6.9957	17.9169	31.7092	32.8294	17.0894	52.7288	77.0839	45.5855	27.5166	26.8172	32.1133	10.2078	36.8748	25.5634	42.3777	104.443	174	65.2631	21.0903	47.0208	34.6025	49.0978	57.9276	67.4218	27.6002	41.1003	61.6715	66.6841	58.2065	87.4377	114.698	130.637	232.614	264.092	189.58	106.116	94.3867	38.3909	35.0481	57.7575	33.1287	31.1135	37.0592
17.5804	27.5029	3.40489	27.5486	12.5398	7.55714	21.602	39.9859	3.90714	14.0422	46.5513	48.0017	80.3652	56.9269	56.9156	19.9196	16.1287	31.8436	29.9476	17.2153	32.3054	31.6573	44.2244	75.3312	58.3523	40.6871	3.48118	48.8296	33.2415	46.0637	49.7567	60.6785	34.0097	37.3514	93.5569	79.082	111.135	158.405	183.891	203.193	273.127	206.446	136.129	117.238	85.4698	59.1522	41.65	57.8297	24.141	43.2105
14.4714	34.5923	27.2398	7.38303	9.39867	47.6127	6.22769	14.2795	25.5775	31.5623	0.429642	21.1215	48.8541	49.2148	29.6905	14.8185	26.7593	29.8596	39.1408	17.3769	19.5234	29.652	39.7587	16.6299	12.7491	56.8054	26.5944	37.628	39.7403	76.0401	37.4752	53.6444	59.709	44.4343	75.976	102.36	150.414	137.738	207.5	210.679	198.719	167.742	162.677	106.716	114.453	129.57	53.3804	56.7121	55.3287	37.1096
4.45641	20.6103	39.1095	3.17805	24.4501	14.5533	31.5588	13.3848	17.1588	40.2171	5.82771	52.6565	19.6476	21.7127	18.5952	26.9598	25.0273	10.5094	48.3685	12.9259	9.92179	13.2297	37.5133	11.8848	26.293	32.1383	70.9157	58.6669	71.4832	75.3253	47.1088	56.5572	46.4914	58.6276	40.9232	139.128	161.096	178.384	203.17	192.723	180.599	161.857	176.638	125.697	134.927	127.739	84.8315	36.3967	60.8483	44.2561
27.8799	19.6953	23.9152	27.0848	14.5521	27.033	34.1021	6.14008	3.12171	37.0607	7.27247	7.40571	45.6686	8.9338	14.502	24.2235	40.5503	22.0612	36.7958	8.97073	28.8932	18.842	41.5713	20.5639	7.39283	52.2498	126.56	159.752	109.22	84.178	26.7739	33.9072	45.1473	56.3205	48.7929	120.406	183.383	194.573	206.806	207.456	216.513	177.077	209.564	155.293	123.563	92.0441	69.6715	22.9525	35.1113	58.8891
46.4591	19.2193	11.7717	48.1487	18.3815	8.32935	23.9712	44.5715	14.0587	23.9084	24.6146	18.4729	16.4246	33.9388	23.0478	12.9485	36.5742	11.3734	25.2697	30.3201	38.7814	20.4849	18.0764	46.4188	52.5665	78.9351	122.516	184.353	90.1937	40.4341	39.8985	33.9131	6.66302	38.2833	58.88	83.6951	161.032	188.29	189.764	167.613	235.451	249.266	237.39	225.659	186.197	113.903	51.8315	73.0441	13.9369	28.2575
32.31	10.3613	10.7854	30.8271	11.128	28.2496	37.8853	25.6045	17.8655	22.7807	27.2206	8.55074	30.6386	22.789	21.1406	24.7207	48.2506	6.44285	22.8216	37.6939	34.6878	32.3213	38.1662	77.677	42.5756	104.413	130.307	106.484	45.7591	31.5737	39.9237	16.1367	40.3627	22.6546	43.8594	27.9989	102.151	87.7276	99.0913	159.56	280.318	340.789	397.204	361.298	210.845	169.954	85.3109	35.1207	34.4831	30.4712
33.5189	36.6722	14.5969	22.8587	38.59	15.9199	24.3914	18.2443	41.7177	24.3373	28.9623	13.5716	11.427	38.2054	35.2746	16.6168	12.177	47.9424	5.59499	13.3301	24.0541	54.7544	48.485	42.0644	55.0108	66.3477	71.8917	47.6605	39.6362	9.74512	36.0363	29.1278	9.4574	44.7781	35.9243	35.8874	26.8345	77.2085	72.858	129.275	315.132	476.648	468.521	431.996	288.035	159.969	96.9931	38.7902	39.5062	35.2109
37.6926	39.3228	14.9527	10.5574	41.1989	8.83896	10.9609	20.9727	32.3545	17.8615	30.9848	36.9365	33.034	23.3022	28.4934	26.5326	7.71792	34.8409	9.32518	9.37173	10.7008	63.1118	36.0196	35.3759	35.3753	24.6512	13.0247	27.8007	35.8642	17.1678	39.6878	19.3726	31.4451	23.9413	19.2724	30.9559	7.30956	47.4412	63.8859	102.903	269.754	483.974	475.169	457.597	277.945	142.407	53.8813	36.1647	26.0901	4.31388
34.7045	20.0375	23.6081	32.5887	15.8805	21.8882	38.7719	9.08704	19.85	20.9114	36.9696	18.3585	12.6778	43.6631	17.928	33.1656	10.3951	22.1349	32.1153	25.6965	28.8457	81.0502	50.7473	48.0201	22.5661	9.11877	39.3115	5.69175	17.963	24.0883	43.5003	15.7679	28.8843	42.8785	10.3121	44.9996	8.72435	29.302	9.27972	60.1781	174.723	361.024	438.645	444.978	288.817	150.192	94.29	25.8943	29.2001	29.9199
24.7182	34.9915	19.9233	42.2775	40.5285	12.937	32.5865	21.2662	23.6539	30.1639	45.1737	2.61143	22.9378	26.4267	32.8955	21.9317	13.8646	45.8796	5.57902	30.7337	22.9283	89.4322	54.3361	38.9067	28.2836	6.80939	39.026	9.25875	29.1657	31.3624	92.5584	116.1	67.0617	35.0016	21.5891	16.1796	16.253	50.3906	7.89397	27.9771	52.7565	120.273	145.822	205.905	238.018	194.929	93.7576	32.5742	25.6309	32.6797
18.1985	33.8655	16.0123	26.4414	18.0409	21.5954	16.3019	39.2479	27.5468	9.51649	40.5686	11.4746	2.07952	17.5193	32.5746	8.11345	19.067	39.529	30.6709	28.9562	14.3512	28.1005	8.41079	25.2762	15.6411	36.7439	26.3975	47.746	14.9538	16.888	55.9123	72.1398	40.6674	16.8587	45.3571	13.5621	40.3248	24.5893	36.6984	20.3594	31.4786	47.8168	22.2692	110.25	238.272	190.004	40.2492	47.296	14.2666	16.4358
30.8263	42.6244	22.2622	10.8775	44.0192	18.4663	8.41694	32.6899	43.9129	10.5767	16.5395	34.4373	15.4387	8.3019	20.6237	28.5073	2.37459	31.5274	15.3389	7.43423	17.7429	37.453	1.81909	9.53244	47.3737	11.5392	19.2799	12.83	43.9126	5.5874	39.6891	25.8588	33.4352	19.1764	23.5975	38.0907	17.733	53.4067	21.677	26.3457	23.7053	28.7829	27.6994	73.4269	104.918	56.9152	16.6113	19.8896	33.4329	10.2185
22.9742	34.4977	21.7955	22.9782	33.4763	32.3435	6.31011	34.1875	15.635	7.0206	35.7512	42.8988	8.06761	5.99981	40.9363	9.08915	11.6412	18.5887	35.2902	5.83068	40.2177	24.0292	9.56955	39.2344	24.1886	24.3273	17.542	43.6981	15.7851	11.9216	32.7419	42.4515	11.1108	19.409	42.3924	20.2997	11.5866	28.8479	46.6074	17.9956	71.9907	48.3226	30.7818	27.1549	28.8476	19.5388	17.3144	51.4705	29.4395	19.6016
26.6945	30.5089	3.55071	30.148	28.3431	36.3444	25.6535	44.6496	16.7026	10.049	30.6295	20.5936	13.999	9.98986	45.3484	9.22731	21.393	16.0706	17.7277	24.396	21.5276	25.6754	15.6922	37.3032	12.8608	23.9163	26.3567	39.9702	19.3447	4.05069	24.22	34.2089	9.8098	8.29166	45.7622	30.9366	30.7274	24.1328	43.7315	15.0537	71.9049	82.0775	17.2819	44.4674	25.4139	10.0607	21.2564	50.6117	18.526	24.1934
12.9877	21.9358	40.3027	12.3578	31.7164	17.2203	20.2446	19.569	28.5202	28.0459	17.7107	49.3089	7.94303	4.39616	27.9551	24.9725	2.848	10.7566	30.1792	9.16717	19.1291	16.2131	32.6821	25.3851	39.1456	16.6824	6.87169	22.2302	31.8118	10.5952	1.5735	36.6586	16.9981	19.9389	22.2958	54.0776	25.5147	29.9583	33.9157	32.4841	29.0901	33.0024	42.4862	2.22203	40.5873	10.947	11.6821	32.8851	39.1115	4.22425
12.5116	23.9395	32.3042	13.7388	34.4118	46.1434	24.2272	32.9392	30.6544	8.95523	28.9653	39.3446	16.1998	13.3987	53.4765	30.3843	12.748	13.1693	35.6854	12.9365	17.7172	28.1401	16.4034	24.4808	32.8003	8.37374	19.3388	33.9739	28.8471	26.1306	20.4669	44.1179	14.8507	26.4642	28.475	48.3638	17.2601	19.6704	33.7864	20.471	15.1123	27.5012	36.814	8.12762	24.7609	26.9897	5.38789	42.4149	30.2316	22.2999
24.6883	35.1817	20.7289	26.4741	22.0586	28.3888	9.19043	55.7161	7.27589	8.27143	23.2385	39.3042	10.1318	45.0853	34.7289	24.8675	19.1882	13.4456	37.3165	19.4389	45.4854	25.8193	11.1247	30.9543	22.8127	21.0774	7.10486	44.9745	5.4883	14.9514	36.2937	35.956	1.71295	24.0179	23.6104	12.178	21.6106	28.6487	36.5153	18.3154	46.4607	14.4711	6.19229	31.7417	34.7037	6.77346	18.1846	51.4088	22.5473	20.6285
35.4587	30.0733	11.9008	33.7233	32.9852	7.80323	6.81061	33.3421	15.5642	16.3171	25.1861	15.8282	19.1741	27.2132	28.9845	16.7291	33.8746	25.7367	15.1038	9.40012	50.7236	8.62766	16.4192	29.1401	29.2102	8.34014	19.2967	36.6283	17.3991	54.894	13.6383	34.8723	13.4012	35.4558	24.2317	15.8817	18.9152	29.3559	4.69433	8.10039	31.1684	31.8044	20.2075	21.5175	33.7986	17.9165	28.2282	26.0417	8.0353	23.7197
18.116	18.0907	44.0187	21.8109	31.6776	25.1226	14.9451	20.5631	29.5726	23.2188	7.53017	33.975	5.76254	10.9975	23.4427	51.0813	5.00789	28.5646	32.7348	8.42802	27.3045	31.3626	23.7004	10.869	40.4736	20.2953	15.9424	27.6108	19.5771	5.56102	6.6481	40.8586	7.20672	18.6828	34.811	41.4866	3.19851	40.5026	21.6347	19.437	25.508	22.5624	14.6764	11.4651	47.7015	5.48398	9.01148	21.0322	41.3375	15.7532
[truncated: 50 more columns]

## Sheet: S7_LDH_explanations
All in vitro MSOT measurements of treated and untreated mammalian cells (macrophages) are conducted with a 2-syringe-based system. One syringe holds the sample while the parallel syringe contains India Ink with a standard OD700nm of 0.3. This enables standard operation and comparison of same imaging volumes across samples. Volumes further contain identical cell concentrations allowing the compari…

## Sheet: text_SAA_Results
Well Y	Well X	Sample ID	OD	pg/ml	Dilution
A	1	Standard	0.00215	19.2652	1
B	1	Standard	0.02815	251.932	1
C	1	Standard	0.05835	485.317	1
D	1	Standard	0.13265	1024.69	1
E	1	Standard	0.25135	1985.43	1
F	1	Standard	0.45385	3950.91	1
G	1	Standard	0.77575	8722.99	1
H	1	Standard	1.06935	17952.1	1
A	2	Standard	-0.00215	0	1
B	2	Standard	0.02765	247.76	1
C	2	Standard	0.06215	513.699	1
D	2	Standard	0.12655	978.01	1
E	2	Standard	0.25495	2017.5	1
F	2	Standard	0.46395	4068.74	1
G	2	Standard	0.72975	7686.92	1
H	2	Standard	0.94515	14047.9	1
A	3	0h 1	0.09855	388068	500		Mouse	0h	24h	48h
B	3	0h 2	0.15345	596520	500		M 1690	1	1	1
C	3	0h 3	0.14595	566168	500		M 1691	2	2	2
D	3	24h 1	1.00395	7.94813e+06	500		M 1692	3	3	3
E	3	24h 2	0.27025	1.08311e+06	500
F	3	24h 3	0.17625	688790	500		Data	0h	24h	48h
G	3	48h 1	0.44795	1.94678e+06	500		µg/ml	0.516918	3.24001	4.07578
H	3	48h 2	0.88455	6.07151e+06	500		SEM	0.112615	4.08212	2.06559
A	4	48h 3	0.76605	4.20904e+06	500
B	4	leer	0	0	0
C	4	leer	0	0	0
D	4	leer	0	0	0
E	4	leer	0	0	0
F	4	leer	0	0	0
G	4	leer	0	0	0
H	4	leer	0	0	0
A	5	leer	0	0	0
B	5	leer	0	0	0
C	5	leer	0	0	0
D	5	leer	0	0	0
E	5	leer	0	0	0
F	5	leer	0	0	0
G	5	leer	0	0	0
H	5	leer	0	0	0
A	6	leer	0	0	0
B	6	leer	0	0	0
C	6	leer	0	0	0
D	6	leer	0	0	0
E	6	leer	0	0	0
F	6	leer	0	0	0
G	6	leer	0	0	0
H	6	leer	0	0	0
A	7	leer	0	0	0
B	7	leer	0	0	0
C	7	leer	0	0	0
D	7	leer	0	0	0
E	7	leer	0	0	0
F	7	leer	0	0	0
G	7	leer	0	0	0
H	7	leer	0	0	0
A	8	leer	0	0	0
B	8	leer	0	0	0
C	8	leer	0	0	0
D	8	leer	0	0	0
E	8	leer	0	0	0
F	8	leer	0	0	0
G	8	leer	0	0	0
H	8	leer	0	0	0
A	9	leer	0	0	0
B	9	leer	0	0	0
C	9	leer	0	0	0
D	9	leer	0	0	0
E	9	leer	0	0	0
F	9	leer	0	0	0
G	9	leer	0	0	0
H	9	leer	0	0	0
A	10	leer	0	0	0
B	10	leer	0	0	0
C	10	leer	0	0	0
D	10	leer	0	0	0
E	10	leer	0	0	0
F	10	leer	0	0	0
G	10	leer	0	0	0
H	10	leer	0	0	0
A	11	leer	0	0	0
B	11	leer	0	0	0
C	11	leer	0	0	0
D	11	leer	0	0	0
E	11	leer	0	0	0
F	11	leer	0	0	0
G	11	leer	0	0	0
H	11	leer	0	0	0
A	12	leer	0	0	0
B	12	leer	0	0	0
C	12	leer	0	0	0
D	12	leer	0	0	0
E	12	leer	0	0	0
F	12	leer	0	0	0
G	12	leer	0	0	0
H	12	leer	0	0	0

## Sheet: text_SAA_Caclulations
Standard curve
Target concentration		Measurements					Calibration curve (punctual)		OD = a * conc + b
Unit	pg/ml	A	B	Mean	SD		Concentration range	OD	a	b	OD-correction	OD-difference, standard curve
0		0.00215	-0.00215	0	0.00304056		0	-1	0.0001116	0	-0.001	-0.0279
250		0.02815	0.02765	0.0279	0.000353553		250	0	0.0001116	0	-0.001	-0.0279									Values as list
500		0.05835	0.06215	0.06025	0.00268701		500	0.0279	0.0001294	-0.00445	-0.001	-0.03235							Well Y	Well X	a	b	Conc.
1000		0.13265	0.12655	0.1296	0.00431335		1000	0.06025	0.0001387	-0.0091	-0.001	-0.06935							A	1	0.0001116	0	19.2652
2000		0.25135	0.25495	0.25315	0.00254558		2000	0.1296	0.00012355	0.00605	-0.12355	-0.12355							B	1	0.0001294	-0.00445	251.932
4000		0.45385	0.46395	0.4589	0.00714178		4000	0.25315	0.000102875	0.0474	-0.20575	-0.20575							C	1	0.0001294	-0.00445	485.317
8000		0.77575	0.72975	0.75275	0.0325269		8000	0.4589	7.34625e-05	0.16505	-0.29385	-0.29385							D	1	0.00012355	0.00605	1024.69
16000		1.06935	0.94515	1.00725	0.0878227		16000	0.75275	3.18125e-05	0.49825	-0.2545	-0.2545							E	1	0.00012355	0.00605	1985.43
							>500	1.00725	3.18125e-05	0.49825									F	1	0.000102875	0.0474	3950.91
Range																			G	1	3.18125e-05	0.49825	8722.99
Min.	0																		H	1	3.18125e-05	0.49825	17952.1
Max.	16000	pg/ml			Corresponding gradient a														A	2	0.0001116	0	-19.2652
						1	2	3	4	5	6	7	8	9	10	11	12		B	2	0.0001116	0	247.76
					A	0.0001116	0.0001116	0.0001387	3.18125e-05	0.0001116	0.0001116	0.0001116	0.0001116	0.0001116	0.0001116	0.0001116	0.0001116		C	2	0.0001387	-0.0091	513.699
					B	0.0001294	0.0001116	0.00012355	0.0001116	0.0001116	0.0001116	0.0001116	0.0001116	0.0001116	0.0001116	0.0001116	0.0001116		D	2	0.0001387	-0.0091	978.01
					C	0.0001294	0.0001387	0.00012355	0.0001116	0.0001116	0.0001116	0.0001116	0.0001116	0.0001116	0.0001116	0.0001116	0.0001116		E	2	0.000102875	0.0474	2017.5
					D	0.00012355	0.0001387	3.18125e-05	0.0001116	0.0001116	0.0001116	0.0001116	0.0001116	0.0001116	0.0001116	0.0001116	0.0001116		F	2	7.34625e-05	0.16505	4068.74
					E	0.00012355	0.000102875	0.000102875	0.0001116	0.0001116	0.0001116	0.0001116	0.0001116	0.0001116	0.0001116	0.0001116	0.0001116		G	2	7.34625e-05	0.16505	7686.92
					F	0.000102875	7.34625e-05	0.00012355	0.0001116	0.0001116	0.0001116	0.0001116	0.0001116	0.0001116	0.0001116	0.0001116	0.0001116		H	2	3.18125e-05	0.49825	14047.9
					G	3.18125e-05	7.34625e-05	0.000102875	0.0001116	0.0001116	0.0001116	0.0001116	0.0001116	0.0001116	0.0001116	0.0001116	0.0001116		A	3	0.0001387	-0.0091	776.136
					H	3.18125e-05	3.18125e-05	3.18125e-05	0.0001116	0.0001116	0.0001116	0.0001116	0.0001116	0.0001116	0.0001116	0.0001116	0.0001116		B	3	0.00012355	0.00605	1193.04
																			C	3	0.00012355	0.00605	1132.34
					Corresponding intercept b														D	3	3.18125e-05	0.49825	15896.3
						1	2	3	4	5	6	7	8	9	10	11	12		E	3	0.000102875	0.0474	2166.22
					A	0	0	-0.0091	0.49825	0	0	0	0	0	0	0	0		F	3	0.00012355	0.00605	1377.58
					B	-0.00445	0	0.00605	0	0	0	0	0	0	0	0	0		G	3	0.000102875	0.0474	3893.56
					C	-0.00445	-0.0091	0.00605	0	0	0	0	0	0	0	0	0		H	3	3.18125e-05	0.49825	12143
					D	0.00605	-0.0091	0.49825	0	0	0	0	0	0	0	0	0		A	4	3.18125e-05	0.49825	8418.07
					E	0.00605	0.0474	0.0474	0	0	0	0	0	0	0	0	0		B	4	0.0001116	0	0
					F	0.0474	0.16505	0.00605	0	0	0	0	0	0	0	0	0		C	4	0.0001116	0	0
					G	0.49825	0.16505	0.0474	0	0	0	0	0	0	0	0	0		D	4	0.0001116	0	0
					H	0.49825	0.49825	0.49825	0	0	0	0	0	0	0	0	0		E	4	0.0001116	0	0
																			F	4	0.0001116	0	0
					Corresponding concentration = (OD - b)/a														G	4	0.0001116	0	0
						1	2	3	4	5	6	7	8	9	10	11	12		H	4	0.0001116	0	0
					A	19.2652	-19.2652	776.136	8418.07	0	0	0	0	0	0	0	0		A	5	0.0001116	0	0
					B	251.932	247.76	1193.04	0	0	0	0	0	0	0	0	0		B	5	0.0001116	0	0
					C	485.317	513.699	1132.34	0	0	0	0	0	0	0	0	0		C	5	0.0001116	0	0
					D	1024.69	978.01	15896.3	0	0	0	0	0	0	0	0	0		D	5	0.0001116	0	0
					E	1985.43	2017.5	2166.22	0	0	0	0	0	0	0	0	0		E	5	0.0001116	0	0
					F	3950.91	4068.74	1377.58	0	0	0	0	0	0	0	0	0		F	5	0.0001116	0	0
					G	8722.99	7686.92	3893.56	0	0	0	0	0	0	0	0	0		G	5	0.0001116	0	0
					H	17952.1	14047.9	12143	0	0	0	0	0	0	0	0	0		H	5	0.0001116	0	0
																			A	6	0.0001116	0	0
																			B	6	0.0001116	0	0
																			C	6	0.0001116	0	0
																			D	6	0.0001116	0	0
																			E	6	0.0001116	0	0
																			F	6	0.0001116	0	0
																			G	6	0.0001116	0	0
																			H	6	0.0001116	0	0
																			A	7	0.0001116	0	0
																			B	7	0.0001116	0	0
																			C	7	0.0001116	0	0
																			D	7	0.0001116	0	0
																			E	7	0.0001116	0	0
																			F	7	0.0001116	0	0
																			G	7	0.0001116	0	0
																			H	7	0.0001116	0	0
																			A	8	0.0001116	0	0
																			B	8	0.0001116	0	0
																			C	8	0.0001116	0	0
																			D	8	0.0001116	0	0
																			E	8	0.0001116	0	0
																			F	8	0.0001116	0	0
																			G	8	0.0001116	0	0
																			H	8	0.0001116	0	0
																			A	9	0.0001116	0	0
																			B	9	0.0001116	0	0
																			C	9	0.0001116	0	0
																			D	9	0.0001116	0	0
																			E	9	0.0001116	0	0
																			F	9	0.0001116	0	0
																			G	9	0.0001116	0	0
																			H	9	0.0001116	0	0
																			A	10	0.0001116	0	0
																			B	10	0.0001116	0	0
																			C	10	0.0001116	0	0
																			D	10	0.0001116	0	0
																			E	10	0.0001116	0	0
																			F	10	0.0001116	0	0
																			G	10	0.0001116	0	0
																			H	10	0.0001116	0	0
																			A	11	0.0001116	0	0
																			B	11	0.0001116	0	0
																			C	11	0.0001116	0	0
																			D	11	0.0001116	0	0
																			E	11	0.0001116	0	0
																			F	11	0.0001116	0	0
																			G	11	0.0001116	0	0
																			H	11	0.0001116	0	0
																			A	12	0.0001116	0	0
																			B	12	0.0001116	0	0
																			C	12	0.0001116	0	0
																			D	12	0.0001116	0	0
																			E	12	0.0001116	0	0
																			F	12	0.0001116	0	0
																			G	12	0.0001116	0	0
																			H	12	0.0001116	0	0

## Sheet: text_SAA_Dilution
	1	2	3	4	5	6	7	8	9	10	11	12
A	1	1	500	500
B	1	1	500
C	1	1	500
D	1	1	500
E	1	1	500
F	1	1	500
G	1	1	500
H	1	1	500

## Sheet: text_SAA_Sample ID
	1	2	3	4	5	6	7	8	9	10	11	12
A	Standard	Standard	0h 1	48h 3
B	Standard	Standard	0h 2
C	Standard	Standard	0h 3
D	Standard	Standard	24h 1
E	Standard	Standard	24h 2
F	Standard	Standard	24h 3
G	Standard	Standard	48h 1
H	Standard	Standard	48h 2

## Sheet: text_SAA_Data
	1	2	3	4	5	6	7	8	9	10	11	12
A	0.00215	-0.00215	0.09855	0.76605
B	0.02815	0.02765	0.15345
C	0.05835	0.06215	0.14595
D	0.13265	0.12655	1.00395
E	0.25135	0.25495	0.27025
F	0.45385	0.46395	0.17625
G	0.77575	0.72975	0.44795
H	1.06935	0.94515	0.88455

## Sheet: S7_TNFa
	pg/ml	Delta Medium(MW)		Mean	SD
HGA+LPS1	4337.55	4250.62		3025.27	2335.79
HGA+LPS2	4580.34	4493.41
HGA+LPS3	418.699	331.767
HGA1	97.1774	26.5744		29.3137	4.7446
HGA2	105.395	34.7923
HGA3	97.1774	26.5744
LPS1	3928.83	3808.94		3917.82	301.997
LPS2	4379.05	4259.16
LPS3	3805.25	3685.36
None1	105.395	15.3605		23.6081	10.9164
None2	126.022	35.9873
None3	109.511	19.4765
RPMI1	74.6742
RPMI2	105.395
RPMI+LPS1	142.608
RPMI+LPS2	97.1774
RPMI+HGA1	76.7141
RPMI+HGA2	64.4918
RPMI+LPS+HGA1	88.9781
RPMI+LPS+HGA2	84.8855
			None	LPS	HGA	LPS+HGA
		MW	23.6081	3917.82	29.3137	3025.27
		SD	10.9164	301.997	4.7446	2335.79
Standard				Samples
	pg/mL	MFI (Entered)		Interpolated X values	pg/mL (Interpolated)	MFI (Entered)
S1	12800	1160		HGA+LPS1	4337.55	675
S2	3200	479.25		HGA+LPS2	4580.34	698
S3	800	301.5		HGA+LPS3	418.699	99
S4	200	98.25		HGA1	97.1774	24
S5	50	32.25		HGA2	105.395	26
S6	12.5	22		HGA3	97.1774	24
S7	3.125	15.5		LPS1	3928.83	634
S8	0	17		LPS2	4379.05	679
				LPS3	3805.25	621
				None1	105.395	26
				None2	126.022	31
				None3	109.511	27
				RPMI1	74.6742	18.5	Technical replicates
				RPMI2	105.395	26
				RPMI+LPS1	142.608	35
				RPMI+LPS2	97.1774	24
				RPMI+HGA1	76.7141	19
				RPMI+HGA2	64.4918	16
				RPMI+LPS+HGA1	88.9781	22
				RPMI+LPS+HGA2	84.8855	21

## Sheet: S7_MIP2
	pg/ml	Delta Medium(MW)		Mean	SD
HGA+LPS1	3554.13	3547.99		3201.6	648.733
HGA+LPS2	3609.76	3603.62
HGA+LPS3	2459.34	2453.2
HGA1	42.6922	37.7559		63.4602	45.4485
HGA2	120.872	115.936
HGA3	41.6249	36.6886
LPS1	3257.15	3234.6		3314.29	150.919
LPS2	3242.47	3219.93
LPS3	3510.9	3488.35
None1	44.2932	40.1574		50.1633	11.1422
None2	66.3063	62.1705
None3	52.2979	48.1621
RPMI1	3.46874
RPMI2	4.80287
RPMI+LPS1	24.0144
RPMI+LPS2	21.0793
RPMI+HGA1	4.53605
RPMI+HGA2	5.33652
RPMI+LPS+HGA1	5.60335
RPMI+LPS+HGA2	6.67066
			None	LPS	HGA	LPS+HGA
		MW	50.1633	3314.29	63.4602	3201.6
		SD	11.1422	150.919	45.4485	648.733
Standard				Samples
	pg/mL	MFI (Entered)		Interpolated X values	pg/mL (Interpolated)	MFI (Entered)
S1	3100	12215.5		HGA+LPS1	3554.13	13320
S2	775	675		HGA+LPS2	3609.76	13528.5
S3	193.75	125.75		HGA+LPS3	2459.34	9217
S4	48.4375	24.5		HGA1	42.6922	160
S5	12.1094	19		HGA2	120.872	453
S6	3.02734	14.75		HGA3	41.6249	156
S7	0.756836	12.75		LPS1	3257.15	12207
S8	0	10.25		LPS2	3242.47	12152
				LPS3	3510.9	13158
				None1	44.2932	166
				None2	66.3063	248.5
				None3	52.2979	196
				RPMI1	3.46874	13	Technical replicates
				RPMI2	4.80287	18
				RPMI+LPS1	24.0144	90
				RPMI+LPS2	21.0793	79
				RPMI+HGA1	4.53605	17
				RPMI+HGA2	5.33652	20
				RPMI+LPS+HGA1	5.60335	21
				RPMI+LPS+HGA2	6.67066	25

## Sheet: S7_MIP1a
	pg/ml	Delta Medium(MW)		Mean	SD
HGA+LPS1	970.753	967.694		991.43	62.1708
HGA+LPS2	1065.03	1061.97
HGA+LPS3	947.683	944.623
HGA1	298.841	297.224		336.573	35.2093
HGA2	349.007	347.39
HGA3	366.721	365.104
LPS1	1436.88	1392.67		1433.01	54.4479
LPS2	1455.62	1411.41
LPS3	1539.15	1494.94
None1	577.082	575.218		566.812	161.01
None2	725.317	723.454
None3	403.626	401.763
RPMI1	1.40587
RPMI2	2.3204
RPMI+LPS1	42.7607
RPMI+LPS2	45.655
RPMI+HGA1	1.54653
RPMI+HGA2	1.68721
RPMI+LPS+HGA1	3.16508
RPMI+LPS+HGA2	2.95386
			None	LPS	HGA	LPS+HGA
		MW	566.812	1433.01	336.573	991.43
		SD	161.01	54.4479	35.2093	62.1708
Standard				Samples
	pg/mL	MFI (Entered)		Interpolated X values	pg/mL (Interpolated)	MFI (Entered)
S1	2000	8523.75		HGA+LPS1	970.753	5212
S2	500	3009.75		HGA+LPS2	1065.03	5585
S3	125	963.75		HGA+LPS3	947.683	5118
S4	31.25	166		HGA1	298.841	1933
S5	7.8125	65		HGA2	349.007	2223.5
S6	1.95312	25.5		HGA3	366.721	2324
S7	0.488281	16.5		LPS1	1436.88	6901
S8	0	10		LPS2	1455.62	6961.5
				LPS3	1539.15	7225
				None1	577.082	3441
				None2	725.317	4152
				None3	403.626	2530
				RPMI1	1.40587	10	Technical replicates
				RPMI2	2.3204	16.5
				RPMI+LPS1	42.7607	300
				RPMI+LPS2	45.655	320
				RPMI+HGA1	1.54653	11
				RPMI+HGA2	1.68721	12
				RPMI+LPS+HGA1	3.16508	22.5
				RPMI+LPS+HGA2	2.95386	21

[truncated: 25 more sheets: S7_CXCL10, S7_CXCL5, S7_CXCL1, S7_IL-28, S7_IL-23, S7_IL-19, S7_IL-17F, S7_IL-13, S7_IL-10, S7_IL-6, S7_IL-1b, Fig1_cell viability_Ana-1cells, S5_cell viability BMDMs, S7_LDH assay, Fig1b, Fig1c, Fig1e_700nm, Fig1e_780nm, Fig1g, Fig1e_OA signal_0.3mM HGA …]
